# Supplementary material for: Chromone-Derived Polyketides from the Deep-Sea Fungus Diaporthe phaseolorum FS431
Source: Mar Drugs. 2019 Mar 20;17(3):182. doi: 10.3390/md17030182 (PMC6470668; doi:10.3390/md17030182)
Supplement: Supplementary file 1 [file marinedrugs-17-00182-s001.zip]

Archive with 1 entries (1 files):
- supplementary-revised version.docx
